# Supplementary material for: Cardiolipin Stabilizes and Increases Catalytic Efficiency of Carnitine Palmitoyltransferase II and Its Variants S113L, P50H, and Y479F
Source: Int J Mol Sci. 2021 May 2;22(9):4831. doi: 10.3390/ijms22094831 (PMC8125234; doi:10.3390/ijms22094831)
Supplement: Supplementary file 1 [file ijms-22-04831-s001.zip]

Archive with 1 entries (1 files):
- ijms-1177673-supplementary.pdf
